# Supplementary material for: Prevalence of choroidal naevi in Germany: a cross-sectional analysis of the BiDirect study
Source: BMC Ophthalmol. 2026 Jul 17;26:418. doi: 10.1186/s12886-026-05129-5 (PMC13386882; doi:10.1186/s12886-026-05129-5)
Supplement: Supplementary file 2 — Supplementary Material 2: Supplementary Table S2. Literature overview on choroidal naevus prevalence. This table provides an extensive overview on the past and current literature on the prevalence of choroidal naevi (CN) including papers published between 1940 and December 2024 and listed in pubmed. Papers are sorted by study type (autopsy, clinic, or population-based) and the table includes the published prevalence data as well as details on the method of CN detection, the considered fundus area, the number of included subjects, the country of origine, and study-population age-range and ethnical characteristics, whenever provided. [file 12886_2026_5129_MOESM2_ESM.xlsx]

## Sheet: Feuil1
Reference authors (by study category)	Publication year	Obsereved Prevalence (%)	Portion of fundus	Type of prevalence	Entire fundus prevalence (%)	Examination method	No. of subjects	Region	population age	Comments
Autopsy based
Hale et al.	1965	Group 1: 8.6%	entire	crude	Group 1: 8.6%	Transillumination, histology	Group 1: 152	US	>18 years	95% white; including ciliary body nevi; 50-50 equatorial and “near optic nerve”
		Group 2: 20%			Group 2: 20%		Group 2: 100
Naumann	1970	0.11	entire	crude	0.11	Inspection, histology	200	Germany	"all ages"	2/3 at the posterior pole
Clinic based
Albers	1940	1.1%					2300	US		Primary publication not retrievable, cited in Summich et al. 1998
Wilder	1946	0.002		crude			3882	US	18-38 years	Surgical trauma cases; primary publication not retrievable, cited in Summich et al. 1998
Ganley and Comstock	1973	0.031	Posterior to equator	crude	0.062	Mydriatic fundoscopy	287	US	>30 years	65/287 participants: census based
Gass	1977	0.3					250	US	<90years	Primary publication not retrievable, cited in Summich et al. 1998
Albert et al.	1980	0.069	entire?	crude	0.069	Mydriatic fundoscopy?	847	US	>30years	White chemical workers
		0.109			0.109		302		>30years	White control patients
Lang and Daumann	1982	0.042	entire		4.2%	Mydriatic fundoscopy	3119	Germany	18-41 years	Male pilots and recruits
Albert et al.	1983	0.04	entire	crude	0.04	Mydriatic fundoscopy	197	US	mean 49 years	White cutaneaus melanoma patients
		0.013			0.013		147		mean 47 years	White control patients
Rodriguez-Sains	1986	0.185	entire	crude	0.185	Mydriatic fundoscopy	92	US	8-68 years	White dysplastic naeus syndrom
		0.045			0.045		108		11-84 years	White control patients
Seregard et al.	1995	0.07	entire	crude	0.07	Mydriatic fundoscopy	162	Sweden	20-80 years	Dysplastic neavus syndrome
		0.06			0.06		119			controls
Gordon-Shaag et al.	2014	6% in posterior 70°	200°	crude	0.096	Ultra-wide-field Fundus photographs	406	Israel	mean 23.5 years	College population
Fleissig et al.	2018	0.32	whole	crude	0.32	Mydriatic fundoscopy	31	Israel	12-72 years	Vitiligo patients
Ma et al.	2018	0.002	5x 130°	crude	0.002	Fundus photographs	481	China	"neonates"
Gao et al.	2019	0.01	2x 45° center-field	crude		Fundus photographs	7624	US	>18 years	Diabetic retinpathy, Wills Eye Hospital (WEH) telemedicine screening program
Ramachandran et al.	2021	0.024	45° (presumed)	crude		Fundus photographs, rarely indirect fundoscopy	22771	New Zealand	12-98 years	Only DM patients, 34.5% “European” ethnicity
Yenice	2022	0.003	whole	crude	0.003	Mydriatic fundoscopy	2972	Turkey	"neonates"
Maltsev et al.	2023	0.121	40° x 60°	crude		Dark-field laser-scanning ophthalmoscopy	199	Russia	mean 48.3±10.4 years	CRCS, 74-80% men, Caucasians
Population based
Smith and Ganley	1972	0.019	Posterior to equator	crude		Mydriatic fundoscopy	842	US	>13 years
Sumich et al.	1998	6.5%	6x 45°	crude	8.6%	Composite fundus photographs	3583	Australia	>49 years	“Blue Mountains Eye Study”, white subjects, fundus photographs; bilateral 7%; 25% of CN woulb be missed
Sing et al.	2005	0.062	entire	age-standardized (U.S.2000)	0.062	Mydriatic fundoscopy	1299	US	>15 years	Pooled data, only Whites
Jonas et al.	2008	2.9%	2x 45° center-field	crude		Fundus photographs	4277	China	>40 years	Beijing Eye Study
Ng et al.	2009	0.015	2x 45° center-field	age-standardized		Fundus photographs	3260	Singapore (Malay)	40-80 years	Singapore Malay Eye Study (SiMES), age-standardized; Bilateral: 4.4%
Greenstein	2011	overall 2,1%	2x 45° center-field	crude		Fundus photographs	6176	US	45-85 years	Multi-Ethnic Study of Atherosclerosis (MESA)
		whites 4.1% blacks 0.7% Hispanics 1.2%
Nangia et al.	2012	0.0015	2x 50° center-field	crude		Fundus photographs	4542	India	>30 years	Central India Eye and Medical Study
Qiu et al. (Ophthalmology)	2015	5.6% in whites, 2.7% in Hispanics, 0.6% in blacks, and 2.1% in others	2x 45° center-field	crude		Fundus photographs	5575	US	>40 years	National Health and Nutrition Examination Survey (NHANES)
Keel et al.	2018	2.1%	2x 45° center-field	crude		Fundus photographs	4692	Australia non-indigenous	>50 years	Australian National Eye Health Survey
		0.68%						Australia indigenous	>40 years
Ng et al.	2018	1.7% Malays, 2.2 % Indians, 2.4% Chinese	2x 45° center-field	age-standardized		Fundus photographs	9798	Singapore	40-80 years	Singapore Epidemiology of Eye Disease (SEED), age-standardized; bilateral: 3.1%
Elbaz et al.	2019	0.025	30° + 45° center-field	crude		Fundus photographs	12782	Germany	35-74 years	Gutemberg Health Study; 4.4% bilateral
Salehi et al.	2021	2% non-indigenous	2x 45° center-field	crude		Fundus photographs	4836	Australia non-indigenous	>50 years	Australian National Eye Health Survey
		0,5% indigenous		crude				Australia indigenous	>40 years	overall prevalence: 1,5%
Raval et al.	2021	0.5-1.8%	5x 60°	crude		Composite fundus photographs	5533	Australia	0.5-18 years	Children, white ethnicity 65%
